# Supplementary material for: Liver X Receptors Enhance Epithelial to Mesenchymal Transition in Metastatic Prostate Cancer Cells
Source: Cancers (Basel). 2024 Aug 6;16(16):2776. doi: 10.3390/cancers16162776 (PMC11353074; doi:10.3390/cancers16162776)
Supplement: Supplementary file 1 [file cancers-16-02776-s001.zip]

Archive with 3 entries (3 files):
- cancers-3075539-File S1.pdf
- cancers-3075539-File S2.pdf
- cancers-3075539-File S3.pdf
